# Supplementary material for: Galantamine Based Novel Acetylcholinesterase Enzyme Inhibitors: A Molecular Modeling Design Approach
Source: Molecules. 2023 Jan 19;28(3):1035. doi: 10.3390/molecules28031035 (PMC9919016; doi:10.3390/molecules28031035)
Supplement: Supplementary file 1 [file molecules-28-01035-s001.zip]

Archive with 1 entries (1 files):
- molecules-1975503-supplementary.pdf
